# Supplementary material for: Association of ambient air pollutant mixtures with IVF/ICSI-ET clinical pregnancy rates during critical exposure periods
Source: Hum Reprod Open. 2024 Sep 6;2024(3):hoae051. doi: 10.1093/hropen/hoae051 (PMC11412601; doi:10.1093/hropen/hoae051)
Supplement: hoae051_Supplementary_Data [file hoae051_supplementary_data.zip]

Archive with 2 entries (2 files):
- Supplementary figure.docx
- Supplementary table.docx
